# Supplementary material for: pH-Responsive Nanoemulsions Based on a Dynamic Covalent Surfactant
Source: Nanomaterials (Basel). 2021 May 25;11(6):1390. doi: 10.3390/nano11061390 (PMC8227844; doi:10.3390/nano11061390)
Supplement: Supplementary file 1 [file nanomaterials-11-01390-s001.zip]

Archive with 1 entries (1 files):
- nanomaterials-1229736-supplementary.pdf
